# Supplementary material for: Consumer Perceptions and Acceptance of Edible Insects in Slovenia
Source: Foods. 2024 Aug 22;13(16):2629. doi: 10.3390/foods13162629 (PMC11353506; doi:10.3390/foods13162629)
Supplement: Supplementary file 1 [file foods-13-02629-s001.zip]

Archive with 1 entries (1 files):
- foods-3161527-supplementary.pdf
